# Supplementary material for: Chemical Profile and Antimicrobial Activity of the Essential Oils of Helichrysum arenarium (L.) Moench. and Helichrysum italicum (Roth.) G. Don
Source: Plants (Basel). 2022 Mar 31;11(7):951. doi: 10.3390/plants11070951 (PMC9002512; doi:10.3390/plants11070951)
Supplement: Supplementary file 1 [file plants-11-00951-s001.zip]

Archive with 1 entries (1 files):
- plants-1603507-SI.pdf
